# Supplementary material for: Sex Differences in the Association Between the Korean Healthy Eating Index and Liver Enzymes Among Korean Adults
Source: Nutrients. 2025 Jul 20;17(14):2372. doi: 10.3390/nu17142372 (PMC12298670; doi:10.3390/nu17142372)
Supplement: Supplementary file 1 [file nutrients-17-02372-s001.zip]

Archive with 1 entries (1 files):
- nutrients-3742935-supplementary.pdf
